# Supplementary material for: Pyrrolidinium chloride
Source: Acta Crystallogr Sect E Struct Rep Online. 2009 Feb 25;65(Pt 3):o592. doi: 10.1107/S1600536809006060 (PMC2968435; doi:10.1107/S1600536809006060)
Supplement: Supplementary file 1 [file e-65-0o592-sup1.cif]

##############################################################################
###                                                                        ###
###        Electronic paper (Acta Crystallographica Section E)             ###
###                                                                        ###
##############################################################################
#                                                                            #
# This CIF contains the data in a paper accepted for publication in Acta     #
# Crystallographica Section E. It conforms to the requirements of Notes      #
# for Authors for Section E, and has been peer reviewed under the auspices   #
# of the IUCr Commission on Journals.                                        #
#                                                                            #
# Full details of the Crystallographic Information File format               #
# are given in the paper "The Crystallographic Information File (CIF):       #
# a New Standard Archive File for Crystallography" by S. R. Hall, F. H.      #
# Allen and I. D. Brown [Acta Cryst. (1991), A47, 655-685].                  #
#                                                                            #
# The current version of the core CIF dictionary is obtainable from          #
# ftp://ftp.iucr.org/pub/cif_core.dic. The current version number is 2.4.    #
#                                                                            #
# Software is freely available for graphical display of the structure(s) in  #
# this CIF.  For information consult the CIF home page http://www.iucr.org/  #
# cif/home.html                                                              #
#                                                                            #
# This file may be used for bona fide research purposes within the           #
# scientific community so long as proper attribution is given to the journal # 
# article from which it was obtained.                                        #
#                                                                            #
##############################################################################
                                             
data_I
_audit_creation_method     'form98_non/compatible with shelxl97-2'
_chemical_name_systematic
;
Pyrrolidinium chloride
;
_chemical_name_common
;
Pyrrolidiniumchloride
;
_chemical_formula_moiety     'C4 H10 N +, Cl -'
_chemical_formula_sum     'C4 H10 Cl N'
_chemical_formula_iupac     'C4 H10 N +, Cl -'
_chemical_formula_weight     107.58
_chemical_melting_point     ?
_symmetry_cell_setting     orthorhombic
_symmetry_space_group_name_H-M     'P n m a'
_symmetry_space_group_name_Hall     '-P 2ac 2n'
loop_
    _symmetry_equiv_pos_as_xyz
    'x, y, z'
    '-x+1/2, -y, z+1/2'
    'x+1/2, -y+1/2, -z+1/2'
    '-x, y+1/2, -z'
    '-x, -y, -z'
    'x-1/2, y, -z-1/2'
    '-x-1/2, y-1/2, z-1/2'
    'x, -y-1/2, z'
_cell_length_a     7.4429(4)
_cell_length_b     9.4104(5)
_cell_length_c     8.9021(4)
_cell_angle_alpha     90.00
_cell_angle_beta     90.00
_cell_angle_gamma     90.00
_cell_volume     623.51(5)
_cell_formula_units_Z     4
_cell_measurement_reflns_used     2321
_cell_measurement_theta_min     3.134
_cell_measurement_theta_max     27.485
_cell_measurement_temperature     200(2)
_exptl_crystal_description     block
_exptl_crystal_colour     colourless
_exptl_crystal_size_max     0.22
_exptl_crystal_size_mid     0.13
_exptl_crystal_size_min     0.12
_exptl_crystal_density_diffrn     1.146
_exptl_crystal_density_meas     ?
_exptl_crystal_density_method     'not measured'
_exptl_crystal_F_000     232
_exptl_absorpt_coefficient_mu     0.481
_exptl_absorpt_correction_type     none
_exptl_absorpt_process_details     ?
_exptl_absorpt_correction_T_min     ?
_exptl_absorpt_correction_T_max     ?
_exptl_special_details
;
;
_diffrn_ambient_temperature     200(2)
_diffrn_radiation_type     MoK\a
_diffrn_radiation_wavelength     0.71073
_diffrn_radiation_source     'rotating anode'
_diffrn_radiation_monochromator     'MONTEL, graded multilayered X-ray optics'
_diffrn_measurement_device_type     'Nonius KappaCCD'
_diffrn_measurement_device     '95mm CCD camera on \k-goniostat'
_diffrn_measurement_method     '\f and \w'
_diffrn_reflns_number     4239
_diffrn_reflns_av_R_equivalents     0.0373
_diffrn_reflns_av_sigmaI/netI     0.0236
_diffrn_reflns_theta_min     3.15
_diffrn_reflns_theta_max     27.46
_diffrn_reflns_theta_full     27.46
_diffrn_measured_fraction_theta_max     0.996
_diffrn_measured_fraction_theta_full     0.996
_diffrn_reflns_limit_h_min     -8
_diffrn_reflns_limit_h_max     9
_diffrn_reflns_limit_k_min     -12
_diffrn_reflns_limit_k_max     12
_diffrn_reflns_limit_l_min     -11
_diffrn_reflns_limit_l_max     10
_refine_special_details
;
Hydrogen atoms were placed in calculated positions (C--H 0.99 \%A for methylene
C atoms and N--H 0.92 \%A for N atoms) and were included in the refinement in
the riding model approximation with U(H) set to 1.2 <i>U</i>~eq~(C) for C
atoms and 1.2 <i>U</i>~eq~(N) for N atoms.
;
_reflns_number_total     756
_reflns_number_gt     608
_reflns_threshold_expression     I>2\s(I)
_refine_ls_structure_factor_coef     Fsqd
_refine_ls_matrix_type     full
_refine_ls_R_factor_all     0.0546
_refine_ls_R_factor_gt     0.0401
_refine_ls_wR_factor_gt     0.1117
_refine_ls_wR_factor_ref     0.1203
_refine_ls_goodness_of_fit_ref     1.070
_refine_ls_restrained_S_all     1.070
_refine_ls_number_reflns     756
_refine_ls_number_parameters     31
_refine_ls_number_restraints     0
_refine_ls_hydrogen_treatment     constr
_refine_ls_weighting_scheme     calc
_refine_ls_weighting_details
         'calc w=1/[\s^2^(Fo^2^)+(0.0625P)^2^+0.1854P] where P=(Fo^2^+2Fc^2^)/3'
_atom_sites_solution_hydrogens     geom
_atom_sites_solution_primary     direct
_atom_sites_solution_secondary     difmap
_refine_ls_shift/su_max     0.000
_refine_ls_shift/su_mean     0.000
_refine_diff_density_max     0.209
_refine_diff_density_min     -0.235
_refine_ls_extinction_method     none
_refine_ls_extinction_coef     ?
_refine_ls_abs_structure_Flack     ?
loop_
    _atom_type_symbol
    _atom_type_description
    _atom_type_scat_dispersion_real
    _atom_type_scat_dispersion_imag
    _atom_type_scat_source
    'C' 'C' 0.0033 0.0016
                         'International Tables Vol C Tables 4.2.6.8 and 6.1.1.4'
    'H' 'H' 0.0000 0.0000
                         'International Tables Vol C Tables 4.2.6.8 and 6.1.1.4'
    'Cl' 'Cl' 0.1484 0.1585
                         'International Tables Vol C Tables 4.2.6.8 and 6.1.1.4'
    'N' 'N' 0.0061 0.0033
                         'International Tables Vol C Tables 4.2.6.8 and 6.1.1.4'
_computing_data_collection     'COLLECT (Nonius, 2004)'
_computing_cell_refinement     'SCALEPACK (Otwinowski & Minor, 1997)'
_computing_data_reduction     'DENZO and SCALEPACK (Otwinowski & Minor, 1997)'
_computing_structure_solution     'SHELXS97 (Sheldrick, 2008)'
_computing_structure_refinement     'SHELXL97 (Sheldrick, 2008)'
_computing_molecular_graphics     'ORTEP-3 (Farrugia, 1997)'
_computing_publication_material     'SHELXL97 (Sheldrick, 2008)'
loop_
    _atom_site_type_symbol
    _atom_site_label
    _atom_site_fract_x
    _atom_site_fract_y
    _atom_site_fract_z
    _atom_site_U_iso_or_equiv
    _atom_site_adp_type
    _atom_site_calc_flag
    _atom_site_refinement_flags
    _atom_site_occupancy
    _atom_site_disorder_assembly
    _atom_site_disorder_group
    N N1 0.2072(3) 0.2500 0.3955(3) 0.0473(6) Uani d S 1 . .
    H H101 0.2341 0.2500 0.2946 0.057 Uiso calc SR 1 . .
    H H102 0.0843 0.2500 0.4065 0.057 Uiso calc SR 1 . .
    C C1 0.3204(4) 0.1712(3) 0.6283(3) 0.0781(8) Uani d . 1 . .
    H H11 0.2249 0.1348 0.6954 0.094 Uiso calc R 1 . .
    H H12 0.4376 0.1348 0.6641 0.094 Uiso calc R 1 . .
    C C2 0.2871(3) 0.1242(2) 0.4702(3) 0.0623(6) Uani d . 1 . .
    H H21 0.4009 0.0963 0.4208 0.075 Uiso calc R 1 . .
    H H22 0.2032 0.0427 0.4677 0.075 Uiso calc R 1 . .
    Cl Cl1 0.29515(8) 0.2500 0.05610(7) 0.0488(3) Uani d S 1 . .
loop_
    _atom_site_aniso_label
    _atom_site_aniso_U_11
    _atom_site_aniso_U_22
    _atom_site_aniso_U_33
    _atom_site_aniso_U_12
    _atom_site_aniso_U_13
    _atom_site_aniso_U_23
    N1 0.0466(12) 0.0500(13) 0.0452(12) 0.000 -0.0007(10) 0.000
    C1 0.102(2) 0.0775(16) 0.0553(14) 0.0109(14) -0.0060(13) 0.0106(12)
    C2 0.0803(16) 0.0411(11) 0.0657(14) 0.0045(10) 0.0013(11) 0.0050(9)
    Cl1 0.0477(4) 0.0528(4) 0.0459(4) 0.000 -0.0020(3) 0.000
_geom_special_details
;
;
loop_
    _geom_bond_atom_site_label_1
    _geom_bond_atom_site_label_2
    _geom_bond_site_symmetry_2
    _geom_bond_distance
    _geom_bond_publ_flag
    N1 C2 8_565 1.482(3) ?
    N1 C2 . 1.482(2) ?
    N1 H101 . 0.9200 ?
    N1 H102 . 0.9200 ?
    C1 C1 8_565 1.482(5) ?
    C1 C2 . 1.495(4) ?
    C1 H11 . 0.9900 ?
    C1 H12 . 0.9900 ?
    C2 H21 . 0.9900 ?
    C2 H22 . 0.9900 ?
loop_
    _geom_angle_atom_site_label_1
    _geom_angle_atom_site_label_2
    _geom_angle_atom_site_label_3
    _geom_angle_site_symmetry_1
    _geom_angle_site_symmetry_3
    _geom_angle
    _geom_angle_publ_flag
    C2 N1 C2 8_565 . 105.9(2) ?
    C2 N1 H101 8_565 . 110.5 ?
    C2 N1 H101 . . 110.5 ?
    C2 N1 H102 8_565 . 110.5 ?
    C2 N1 H102 . . 110.5 ?
    H101 N1 H102 . . 108.7 ?
    C1 C1 C2 8_565 . 107.20(13) ?
    C1 C1 H11 8_565 . 110.3 ?
    C2 C1 H11 . . 110.3 ?
    C1 C1 H12 8_565 . 110.3 ?
    C2 C1 H12 . . 110.3 ?
    H11 C1 H12 . . 108.5 ?
    N1 C2 C1 . . 104.64(19) ?
    N1 C2 H21 . . 110.8 ?
    C1 C2 H21 . . 110.8 ?
    N1 C2 H22 . . 110.8 ?
    C1 C2 H22 . . 110.8 ?
    H21 C2 H22 . . 108.9 ?
loop_
    _geom_torsion_atom_site_label_1
    _geom_torsion_atom_site_label_2
    _geom_torsion_atom_site_label_3
    _geom_torsion_atom_site_label_4
    _geom_torsion_site_symmetry_1
    _geom_torsion_site_symmetry_2
    _geom_torsion_site_symmetry_3
    _geom_torsion_site_symmetry_4
    _geom_torsion
    _geom_torsion_publ_flag
    C2 N1 C2 C1 8_565 . . . 31.4(3) ?
    C1 C1 C2 N1 8_565 . . . -19.16(18) ?
loop_
    _geom_hbond_atom_site_label_D
    _geom_hbond_atom_site_label_H
    _geom_hbond_atom_site_label_A
    _geom_hbond_site_symmetry_A
    _geom_hbond_distance_DH
    _geom_hbond_distance_HA
    _geom_hbond_distance_DA
    _geom_hbond_angle_DHA
    N1 H101 Cl1 . 0.92 2.17 3.091(3) 179.5
    N1 H102 Cl1 6_556 0.92 2.18 3.097(2) 177.4
data_global
_journal_date_recd_electronic     2009-01-29
_journal_date_accepted     2009-02-19
_journal_name_full     'Acta Crystallographica, Section E'
_journal_year     2009
_journal_volume     65
_journal_issue      3
_journal_page_first     o592
_journal_page_last     o592
_journal_paper_category     QO
_journal_coeditor_code     BI2348
_publ_contact_author_name     'Professor Peter Kl\"ufers'
_publ_contact_author_address
;
Department Chemie und Biochemie
Ludwig-Maximilians-Universit\"at
Butenandtstrasse 5--13
D-81377 M\"unchen
Germany
;
_publ_contact_author_email     'kluef@cup.uni-muenchen.de'
_publ_contact_author_fax     '+49-89-2180-77406'
_publ_contact_author_phone     '+49-89-2180-77407'
_publ_section_title
;
Pyrrolidinium chloride
;
loop_
    _publ_author_name
    _publ_author_address
    'Giglmeier, Helene'
;
Ludwig-Maximilians Universit\"at
Department Chemie und Biochemie
Butenandtstrasse 5--13 (Haus D)
81377 M\"unchen
Germany
;
    'Kerscher, Tobias'
;
Ludwig-Maximilians Universit\"at
Department Chemie und Biochemie
Butenandtstrasse 5--13 (Haus D)
81377 M\"unchen
Germany
;
    'Kl\"ufers, Peter'
;
Ludwig-Maximilians Universit\"at
Department Chemie und Biochemie
Butenandtstrasse 5--13 (Haus D)
81377 M\"unchen
Germany
;
    'Mayer, Peter'
;
Ludwig-Maximilians Universit\"at
Department Chemie und Biochemie
Butenandtstrasse 5--13 (Haus D)
81377 M\"unchen
Germany
;
