# Supplementary material for: Pyrrolidinium chloride
Source: Acta Crystallogr Sect E Struct Rep Online. 2009 Feb 25;65(Pt 3):o592. doi: 10.1107/S1600536809006060 (PMC2968435; doi:10.1107/S1600536809006060)
Supplement: Supplementary file 2 [file e-65-0o592-Isup2.hkl]

#
# h,k,l, Fc-squared, Fo-squared, sigma(Fo-squared) and status flag
#
data_I
_shelx_title ' nn028                       New: Pnma'
_shelx_refln_list_code          4
_shelx_F_calc_maximum      117.72
_exptl_crystal_F_000       232.00
_reflns_d_resolution_high  0.7707
 
loop_
 _symmetry_equiv_pos_as_xyz
 'x, y, z'
 '-x+1/2, -y, z+1/2'
 'x+1/2, -y+1/2, -z+1/2'
 '-x, y+1/2, -z'
 '-x, -y, -z'
 'x-1/2, y, -z-1/2'
 '-x-1/2, y-1/2, z-1/2'
 'x, -y-1/2, z'
 
_cell_length_a     7.4429
_cell_length_b     9.4104
_cell_length_c     8.9021
_cell_angle_alpha  90.000
_cell_angle_beta   90.000
_cell_angle_gamma  90.000
 
_shelx_F_squared_multiplier     1.000
 
loop_
 _refln_index_h
 _refln_index_k
 _refln_index_l
 _refln_F_squared_calc
 _refln_F_squared_meas
 _refln_F_squared_sigma
 _refln_observed_status
   2   0   0    13859.17    12153.79    221.36 o
   4   0   0      652.75      573.49     10.64 o
   6   0   0       14.51       34.98      9.33 o
   8   0   0       90.30       90.41      4.31 o
   2   1   0     2339.63     2192.37     32.18 o
   4   1   0     1148.48     1159.43     17.19 o
   6   1   0      300.52      315.20      5.49 o
   8   1   0       35.92       34.38      1.94 o
   2   2   0     3780.02     3589.15     41.77 o
   4   2   0      238.16      236.27      3.70 o
   6   2   0       16.02       17.23      1.16 o
   8   2   0       60.32       60.07      2.62 o
   2   3   0       17.35       20.27      0.79 o
   4   3   0      184.23      154.35      3.28 o
   6   3   0       61.82       66.51      2.29 o
   8   3   0        9.26        8.62      1.53 o
   0   4   0      348.35      340.07      6.68 o
   2   4   0      375.40      377.04      5.32 o
   4   4   0       57.94       72.80      1.78 o
   6   4   0        4.06        1.54      0.68 o
   8   4   0       26.33       20.76      2.27 o
   2   5   0       12.40       12.88      1.74 o
   4   5   0       11.29       11.78      0.88 o
   6   5   0       21.84       24.34      1.45 o
   8   5   0        7.58        7.56      7.77 o
   0   6   0      626.71      647.75     16.50 o
   2   6   0      390.89      409.67      6.30 o
   4   6   0      101.05      103.50      3.97 o
   6   6   0        0.66        2.36      0.97 o
   8   6   0       14.30       15.27      5.62 o
   2   7   0       31.33       27.47      1.20 o
   4   7   0       79.37       78.10      2.59 o
   6   7   0       60.91       58.23      3.97 o
   0   8   0      653.47      700.00     19.73 o
   2   8   0      398.24      409.11      8.15 o
   4   8   0       90.11       89.57      3.01 o
   6   8   0        0.16       -0.12      1.28 o
   2   9   0       26.34       27.56      1.61 o
   4   9   0       54.89       53.94      3.80 o
   6   9   0       30.20       29.92      4.67 o
   0  10   0      142.28      153.03     10.17 o
   2  10   0       83.89       93.43      3.61 o
   4  10   0       12.22        9.54      2.32 o
   2  11   0        3.48        2.46      2.41 o
   4  11   0        5.72        8.13      6.22 o
   0  12   0       14.76       18.18      3.83 o
   1   0   1        9.65        2.54      0.35 o
   2   0   1      157.82      154.50      2.45 o
   3   0   1      184.31      182.80      2.76 o
   4   0   1        0.99        6.35      1.14 o
   5   0   1      316.66      281.78      4.28 o
   6   0   1        4.51        6.02      0.67 o
   7   0   1      119.49      127.41      3.18 o
   8   0   1        3.99        2.72      0.66 o
   9   0   1       13.93       13.20      2.64 o
   0   1   1      197.60      200.36      4.69 o
   1   1   1      396.68      269.91      2.39 o
   2   1   1      292.42      279.54      3.10 o
   3   1   1       29.84       30.03      0.60 o
   4   1   1       86.68      103.80      2.49 o
   5   1   1        2.24        3.97      0.45 o
   6   1   1        3.25        4.45      0.78 o
   7   1   1        7.31        5.88      0.73 o
   8   1   1        4.50        4.96      0.51 o
   9   1   1       11.67       12.48      1.81 o
   1   2   1      211.79      197.65      1.95 o
   2   2   1       46.88       36.12      0.54 o
   3   2   1      653.22      708.23      6.16 o
   4   2   1        0.12        0.78      0.35 o
   5   2   1      500.40      533.18      7.71 o
   6   2   1        4.67        5.34      0.79 o
   7   2   1      176.94      187.65      3.00 o
   8   2   1        1.84        2.14      0.79 o
   9   2   1       19.10       17.80      2.09 o
   0   3   1      693.80      661.45      9.92 o
   1   3   1     2393.21     2437.34     21.95 o
   2   3   1      303.92      311.03      3.88 o
   3   3   1      497.85      519.24      6.75 o
   4   3   1       52.68       42.58      0.90 o
   5   3   1       19.32       19.53      0.68 o
   6   3   1        0.01        0.42      0.46 o
   7   3   1       12.79       14.70      1.23 o
   8   3   1        5.97        7.14      1.31 o
   9   3   1       16.72       17.79      4.90 o
   1   4   1      544.90      521.14      5.34 o
   2   4   1        7.00        9.46      0.46 o
   3   4   1     1330.18     1322.89     12.96 o
   4   4   1        8.52       13.86      0.51 o
   5   4   1      741.19      771.94      7.42 o
   6   4   1        4.66        4.07      0.51 o
   7   4   1      200.51      204.73      2.99 o
   8   4   1        0.38        0.17      1.14 o
   9   4   1       18.48       15.02      2.71 o
   0   5   1      771.88      768.34     11.07 o
   1   5   1     1173.24     1230.00     11.51 o
   2   5   1      265.39      282.44      3.46 o
   3   5   1      278.05      276.01      3.24 o
   4   5   1       19.29       16.31      1.24 o
   5   5   1        2.34        2.17      0.56 o
   6   5   1        1.71        2.62      0.52 o
   7   5   1       15.88       17.24      1.39 o
   8   5   1        5.78        5.04      1.17 o
   1   6   1      111.38      122.62      1.80 o
   2   6   1       39.02       34.62      0.94 o
   3   6   1      433.90      454.50      7.45 o
   4   6   1       29.58       27.87      1.00 o
   5   6   1      279.97      298.64      5.71 o
   6   6   1        6.41        4.11      0.76 o
   7   6   1       68.61       67.62      2.62 o
   8   6   1        0.40        0.20      1.52 o
   0   7   1      287.54      293.75      5.37 o
   1   7   1       86.35       89.73      2.00 o
   2   7   1      130.43      124.67      2.31 o
   3   7   1       18.00       20.62      0.87 o
   4   7   1        8.80        6.34      1.07 o
   5   7   1        2.33        0.97      0.70 o
   6   7   1        1.23        1.55      1.48 o
   7   7   1        8.00        6.52      1.21 o
   1   8   1       15.65       13.63      0.88 o
   2   8   1       11.91       10.43      0.87 o
   3   8   1       69.48       69.54      1.91 o
   4   8   1       14.62       11.11      1.13 o
   5   8   1       50.93       51.43      1.81 o
   6   8   1        3.31        2.98      1.29 o
   7   8   1       14.97       15.74      2.32 o
   0   9   1       53.47       50.98      3.10 o
   1   9   1       15.37       14.23      1.06 o
   2   9   1       30.30       27.33      1.13 o
   3   9   1        3.77        2.27      0.71 o
   4   9   1        3.21        3.24      0.95 o
   5   9   1        0.07        0.03      1.15 o
   6   9   1        0.23        0.00      1.51 o
   1  10   1        7.51        7.54      1.02 o
   2  10   1        0.31        1.75      0.86 o
   3  10   1       35.66       34.73      2.33 o
   4  10   1        0.70        1.27      1.16 o
   5  10   1       31.81       33.18      3.62 o
   0  11   1        4.36        0.73      1.90 o
   1  11   1       42.74       41.43      2.14 o
   2  11   1        2.81        1.18      1.17 o
   3  11   1       17.03       12.48      2.15 o
   4  11   1        0.62       -3.19      5.50 o
   1  12   1        3.70        2.11      2.56 o
   0   0   2     6775.01     6552.32    122.43 o
   1   0   2      880.68     1012.76     13.55 o
   2   0   2     2794.16     2656.03     31.42 o
   3   0   2       55.27       47.66      1.22 o
   4   0   2      217.89      268.53      4.15 o
   5   0   2       14.84       22.32      1.14 o
   6   0   2        1.74        0.68      0.86 o
   7   0   2       21.25       19.88      1.48 o
   8   0   2       30.00       27.84      2.00 o
   9   0   2        5.52        1.13      2.21 o
   1   1   2      786.71      744.38      9.02 o
   2   1   2      534.53      469.45      5.10 o
   3   1   2     1355.48     1372.59     25.41 o
   4   1   2      584.55      531.18      5.37 o
   5   1   2      515.59      540.90      5.90 o
   6   1   2      207.15      212.85      3.16 o
   7   1   2       98.76       98.27      2.22 o
   8   1   2       35.11       30.27      1.54 o
   9   1   2        7.48        8.46      2.11 o
   0   2   2     1204.02     1275.91     16.65 o
   1   2   2      700.32      771.11      6.52 o
   2   2   2      603.75      608.31      7.05 o
   3   2   2       72.16       83.92      1.14 o
   4   2   2       64.78       63.84      1.10 o
   5   2   2        2.42        2.49      0.38 o
   6   2   2        3.82        3.64      1.04 o
   7   2   2       10.42        8.75      1.19 o
   8   2   2       21.67       20.16      1.46 o
   9   2   2        4.96        5.19      1.63 o
   1   3   2      254.02      256.99      2.69 o
   2   3   2       42.49       61.27      0.93 o
   3   3   2      673.51      670.28      7.96 o
   4   3   2      109.23      116.07      2.05 o
   5   3   2      341.46      359.31      4.07 o
   6   3   2       56.01       55.00      1.58 o
   7   3   2       99.73      104.31      2.72 o
   8   3   2        9.46       10.94      1.33 o
   9   3   2       10.66        8.15      2.68 o
   0   4   2      178.13      141.09      3.38 o
   1   4   2       53.18       49.18      0.91 o
   2   4   2       83.01       79.30      1.12 o
   3   4   2       46.37       43.08      0.95 o
   4   4   2       10.09        7.56      0.89 o
   5   4   2        2.40        4.40      0.38 o
   6   4   2        4.19        3.19      0.42 o
   7   4   2        1.24        1.85      0.57 o
   8   4   2       12.44       10.84      1.67 o
   1   5   2       18.03       22.50      0.82 o
   2   5   2       21.69       20.86      0.63 o
   3   5   2      140.98      138.05      1.99 o
   4   5   2       45.05       57.19      1.22 o
   5   5   2      149.80      152.77      2.43 o
   6   5   2       30.59       33.91      1.19 o
   7   5   2       61.02       64.71      2.40 o
   8   5   2        6.09        6.23      1.67 o
   0   6   2      413.95      414.71      6.63 o
   1   6   2        5.27        4.84      0.48 o
   2   6   2      209.97      218.58      4.00 o
   3   6   2        8.96        8.55      0.63 o
   4   6   2       30.18       28.67      1.22 o
   5   6   2        3.28        5.23      0.73 o
   6   6   2        0.62        1.12      0.67 o
   7   6   2        0.14        0.17      1.46 o
   8   6   2        8.25       10.96      2.36 o
   1   7   2        1.96        2.33      0.51 o
   2   7   2       82.22       76.04      1.89 o
   3   7   2       21.24       23.51      1.01 o
   4   7   2      124.82      127.86      2.58 o
   5   7   2       43.41       47.17      1.76 o
   6   7   2       57.99       61.30      2.63 o
   7   7   2       23.00       22.08      2.05 o
   0   8   2      355.17      393.30      6.95 o
   1   8   2        0.07        0.02      0.64 o
   2   8   2      210.39      224.49      4.67 o
   3   8   2        1.53        2.50      0.71 o
   4   8   2       32.91       33.41      1.50 o
   5   8   2        0.73       -0.94      0.94 o
   6   8   2        0.25        1.29      1.10 o
   7   8   2        0.16        0.81      1.69 o
   1   9   2        5.00        4.76      0.86 o
   2   9   2       31.01       29.83      1.20 o
   3   9   2       23.36       23.38      2.02 o
   4   9   2       52.37       51.49      2.06 o
   5   9   2       26.17       25.75      1.89 o
   6   9   2       23.70       18.81      2.00 o
   0  10   2       48.95       59.44      2.82 o
   1  10   2       14.60       16.11      1.17 o
   2  10   2       28.11       28.40      1.38 o
   3  10   2        5.23        2.93      1.30 o
   4  10   2        3.11        2.32      2.42 o
   5  10   2        0.20        1.00      1.96 o
   1  11   2        4.62        3.74      1.62 o
   2  11   2        1.67        0.57      1.38 o
   3  11   2       21.72       20.91      3.25 o
   0  12   2        0.93       -0.19      2.15 o
   1   0   3      120.55      106.91      3.07 o
   2   0   3       33.23       44.18      0.79 o
   3   0   3      114.50      119.96      2.18 o
   4   0   3      119.25      131.10      2.80 o
   5   0   3       33.83       28.01      1.17 o
   6   0   3      108.89      132.04      4.56 o
   7   0   3        3.30        2.35      1.14 o
   8   0   3       28.17       29.07      2.35 o
   9   0   3        0.00        0.05      2.15 o
   0   1   3     3095.33     2968.27     29.87 o
   1   1   3     1001.89      919.92      7.07 o
   2   1   3     1459.28     1463.40     12.22 o
   3   1   3       80.90       67.90      0.94 o
   4   1   3      247.49      241.13      4.65 o
   5   1   3        0.99        2.06      0.58 o
   6   1   3        0.47        0.74      0.54 o
   7   1   3       15.39       12.57      0.91 o
   8   1   3       29.31       32.68      1.66 o
   9   1   3        8.18        7.18      2.35 o
   1   2   3       54.00       52.24      0.78 o
   2   2   3       18.00       15.96      0.46 o
   3   2   3      146.27      138.33      2.17 o
   4   2   3      127.82      110.64      1.88 o
   5   2   3       68.24       67.57      1.25 o
   6   2   3       78.92       84.49      2.06 o
   7   2   3       12.96       12.68      1.05 o
   8   2   3       15.95       13.89      1.43 o
   9   2   3        0.68        0.31      2.17 o
   0   3   3     1000.85     1026.51     17.74 o
   1   3   3     1210.55     1208.64     10.59 o
   2   3   3      596.41      622.50      7.05 o
   3   3   3      298.93      297.50      4.28 o
   4   3   3       84.70       89.62      1.69 o
   5   3   3        5.86        7.42      0.51 o
   6   3   3        3.74        2.54      0.47 o
   7   3   3        7.34        7.44      0.88 o
   8   3   3       25.62       26.46      2.73 o
   9   3   3        8.30        8.28      2.82 o
   1   4   3       13.42       16.38      0.54 o
   2   4   3       36.69       32.90      0.69 o
   3   4   3      125.16      100.51      1.51 o
   4   4   3       99.24      101.06      1.72 o
   5   4   3       89.98       86.51      1.57 o
   6   4   3       40.28       39.55      1.41 o
   7   4   3       24.47       22.01      1.12 o
   8   4   3        5.70        7.09      1.61 o
   0   5   3     1034.63     1083.33     23.06 o
   1   5   3      226.27      253.88      3.01 o
   2   5   3      468.67      531.56      5.09 o
   3   5   3      108.49      114.18      1.98 o
   4   5   3       38.97       41.90      1.12 o
   5   5   3        7.60        7.86      0.71 o
   6   5   3        5.56        5.10      1.29 o
   7   5   3        2.13       -0.88      1.27 o
   8   5   3       18.88       14.39      2.11 o
   1   6   3        0.10       -0.37      0.45 o
   2   6   3       97.63       97.60      1.83 o
   3   6   3        2.16        2.67      0.63 o
   4   6   3      113.03      119.04      3.20 o
   5   6   3        8.70        9.27      1.29 o
   6   6   3       39.66       35.85      2.02 o
   7   6   3        4.90        4.00      1.73 o
   8   6   3        5.46        6.82      2.33 o
   0   7   3      703.42      714.80     10.58 o
   1   7   3        3.14        3.68      0.61 o
   2   7   3      346.41      336.52      3.96 o
   3   7   3        4.06        3.28      0.71 o
   4   7   3       37.54       31.80      1.38 o
   5   7   3        0.74        2.87      0.87 o
   6   7   3        1.65        1.41      0.98 o
   7   7   3        0.76        0.64      1.79 o
   1   8   3        0.72        1.22      0.58 o
   2   8   3       43.61       41.53      1.13 o
   3   8   3        1.82        1.78      0.71 o
   4   8   3       62.76       62.04      2.04 o
   5   8   3        0.01       -0.90      1.05 o
   6   8   3       24.55       22.08      2.00 o
   0   9   3      184.76      187.26      5.16 o
   1   9   3        4.77        6.78      0.82 o
   2   9   3      106.44       99.89      2.32 o
   3   9   3        2.66        5.09      1.10 o
   4   9   3       15.14       15.67      1.44 o
   5   9   3        0.28       -0.27      1.26 o
   6   9   3        0.45        3.36      2.25 o
   1  10   3        0.63       -0.69      0.84 o
   2  10   3        3.85        2.16      0.97 o
   3  10   3        3.46        4.08      1.56 o
   4  10   3        7.90        9.52      2.14 o
   0  11   3       18.08       11.70      2.59 o
   1  11   3       33.92       38.15      2.20 o
   2  11   3       11.38        8.05      2.05 o
   3  11   3       11.83       12.37      2.60 o
   0   0   4      162.79      198.28      4.29 o
   1   0   4       74.60       79.98      1.39 o
   2   0   4        0.23        2.12      0.52 o
   3   0   4       98.55       92.67      1.68 o
   4   0   4       20.69       17.07      1.07 o
   5   0   4        0.00        0.84      0.57 o
   6   0   4        5.52        4.77      0.95 o
   7   0   4       12.73       11.12      1.41 o
   8   0   4        0.26        2.18      1.51 o
   9   0   4       11.88       12.08      2.71 o
   1   1   4       60.68       73.31      1.24 o
   2   1   4        0.25        0.13      0.29 o
   3   1   4      382.06      372.18      3.72 o
   4   1   4       30.10       28.73      0.77 o
   5   1   4      293.59      297.00      3.77 o
   6   1   4       36.96       37.22      1.18 o
   7   1   4       88.48       84.14      2.05 o
   8   1   4       10.85       10.60      1.53 o
   9   1   4        9.12        7.99      1.93 o
   0   2   4      266.49      284.26      5.28 o
   1   2   4      735.20      729.70      6.23 o
   2   2   4       68.89       67.97      1.08 o
   3   2   4      224.70      232.25      2.36 o
   4   2   4        0.25        0.75      0.36 o
   5   2   4        5.90        5.93      0.56 o
   6   2   4        0.73        0.53      0.58 o
   7   2   4       10.81        9.98      1.79 o
   8   2   4        0.15       -1.00      1.00 o
   1   3   4      164.29      164.03      2.01 o
   2   3   4       19.30       15.09      0.59 o
   3   3   4      468.25      511.65      4.94 o
   4   3   4       14.13       12.65      0.61 o
   5   3   4      341.40      364.22      4.29 o
   6   3   4       10.63        8.62      0.79 o
   7   3   4      113.84      119.99      3.39 o
   8   3   4        2.17        2.43      1.11 o
   0   4   4       48.62       65.85      1.88 o
   1   4   4      899.30      852.66      8.02 o
   2   4   4       43.38       50.26      1.22 o
   3   4   4      256.08      247.91      3.61 o
   4   4   4       14.48       13.25      0.63 o
   5   4   4       13.48       10.38      0.73 o
   6   4   4        2.06        1.14      0.43 o
   7   4   4        8.07       12.40      2.03 o
   8   4   4        0.01       -0.10      1.35 o
   1   5   4       75.13       67.10      1.16 o
   2   5   4       47.39       46.83      0.89 o
   3   5   4      289.42      288.16      3.51 o
   4   5   4       34.98       37.46      1.12 o
   5   5   4      235.67      253.11      3.73 o
   6   5   4        9.31       10.03      0.86 o
   7   5   4       73.94       81.82      4.03 o
   8   5   4        0.80       -0.05      3.45 o
   0   6   4       20.54       22.58      1.16 o
   1   6   4      210.47      207.36      2.62 o
   2   6   4        5.51        6.27      0.48 o
   3   6   4       78.85       80.60      1.84 o
   4   6   4        1.17        0.76      0.64 o
   5   6   4        1.60        1.02      0.95 o
   6   6   4        2.38        1.68      0.82 o
   7   6   4        5.80        7.98      1.75 o
   1   7   4       13.79       11.90      0.67 o
   2   7   4       58.30       59.08      1.25 o
   3   7   4       77.15       76.49      1.76 o
   4   7   4       61.86       64.09      1.86 o
   5   7   4       70.11       71.75      2.13 o
   6   7   4       17.66       16.76      1.80 o
   7   7   4       22.25       23.52      2.68 o
   0   8   4       32.55       37.93      1.78 o
   1   8   4       39.89       44.12      1.55 o
   2   8   4       14.91       16.70      0.69 o
   3   8   4       13.36       15.79      1.41 o
   4   8   4        0.26        1.44      1.04 o
   5   8   4        0.00        1.67      1.22 o
   6   8   4        0.45       -2.73      2.73 o
   1   9   4        6.95        6.92      0.74 o
   2   9   4       12.58       14.53      1.59 o
   3   9   4       33.91       33.30      1.56 o
   4   9   4       15.45       17.45      2.23 o
   5   9   4       28.80       26.67      3.64 o
   0  10   4        0.67        2.95      2.21 o
   1  10   4       40.27       39.40      1.74 o
   2  10   4        0.57        1.73      0.93 o
   3  10   4       13.27       12.94      1.73 o
   4  10   4        0.34        1.90      2.29 o
   1  11   4        4.26        2.44      1.26 o
   2  11   4        0.00        1.95      2.43 o
   1   0   5        2.59        2.16      0.48 o
   2   0   5      702.17      671.36     16.57 o
   3   0   5       23.43       35.10      1.34 o
   4   0   5      672.53      704.74     10.51 o
   5   0   5       53.22       56.64      1.74 o
   6   0   5      252.96      286.75      6.02 o
   7   0   5       28.16       32.57      2.47 o
   8   0   5       37.26       37.70      3.59 o
   0   1   5     2314.21     2332.36     25.10 o
   1   1   5       14.07       12.80      0.44 o
   2   1   5      968.01      980.76     14.62 o
   3   1   5        4.92        5.72      0.44 o
   4   1   5       79.14       81.80      1.27 o
   5   1   5        6.48        4.73      0.51 o
   6   1   5        7.29        8.35      0.71 o
   7   1   5        1.16        0.05      0.66 o
   8   1   5       24.62       26.94      1.77 o
   1   2   5        9.28        5.95      0.46 o
   2   2   5      306.58      294.49      3.67 o
   3   2   5       28.53       26.19      0.75 o
   4   2   5      390.55      386.90      4.15 o
   5   2   5       32.05       32.87      0.86 o
   6   2   5      151.17      155.02      2.46 o
   7   2   5       16.27       18.02      1.11 o
   8   2   5       23.20       23.75      2.41 o
   0   3   5      264.82      300.85      4.55 o
   1   3   5       54.87       58.02      1.15 o
   2   3   5      172.58      171.76      2.43 o
   3   3   5       11.86        9.31      0.68 o
   4   3   5       16.43       17.10      0.92 o
   5   3   5        0.38       -0.09      0.30 o
   6   3   5        5.07        4.07      0.59 o
   7   3   5        0.18        1.36      1.18 o
   8   3   5       12.97       11.32      1.65 o
   1   4   5       10.21       10.19      0.50 o
   2   4   5       34.01       42.24      0.95 o
   3   4   5       28.68       26.89      0.76 o
   4   4   5       92.48       92.98      1.81 o
   5   4   5       15.67       15.40      0.72 o
   6   4   5       51.61       48.71      1.79 o
   7   4   5        5.29        3.28      1.36 o
   8   4   5       10.83       12.69      2.90 o
   0   5   5       88.87      107.31      2.30 o
   1   5   5        3.32        4.25      0.34 o
   2   5   5       69.59       76.90      1.43 o
   3   5   5        2.61        3.00      0.68 o
   4   5   5       14.55       15.99      1.07 o
   5   5   5        2.00        0.72      0.54 o
   6   5   5        0.41        1.76      0.86 o
   7   5   5        0.04       -0.21      1.32 o
   1   6   5       10.92       11.10      0.77 o
   2   6   5       29.24       29.57      0.97 o
   3   6   5       41.61       39.87      1.09 o
   4   6   5       67.25       74.64      2.22 o
   5   6   5       23.53       20.89      1.05 o
   6   6   5       46.93       46.36      3.01 o
   7   6   5        5.52        2.09      1.49 o
   0   7   5      162.35      161.98      3.35 o
   1   7   5        9.97        9.46      0.91 o
   2   7   5      108.07      107.09      2.40 o
   3   7   5        1.82        2.12      0.62 o
   4   7   5       27.71       25.84      1.38 o
   5   7   5        0.04        0.80      0.98 o
   6   7   5        0.06       -0.24      1.36 o
   1   8   5        6.39        6.33      0.76 o
   2   8   5       30.53       31.50      1.23 o
   3   8   5       24.44       22.75      1.25 o
   4   8   5       60.19       67.64      2.85 o
   5   8   5       16.48       11.08      1.79 o
   0   9   5       82.82       79.01      3.06 o
   1   9   5        1.74       -0.46      0.71 o
   2   9   5       52.77       52.79      1.74 o
   3   9   5        0.38       -0.64      1.18 o
   4   9   5       10.42       12.18      1.81 o
   5   9   5        0.02       -2.10      2.10 o
   1  10   5        0.51        0.92      1.00 o
   2  10   5        9.05       11.57      1.69 o
   3  10   5        2.26        0.53      1.66 o
   0  11   5        9.59        4.56      6.22 o
   0   0   6      145.14      192.49      4.38 o
   1   0   6       35.30       35.35      1.00 o
   2   0   6       76.92       73.92      2.14 o
   3   0   6       45.74       44.70      2.87 o
   4   0   6       10.01       11.63      0.89 o
   5   0   6        7.56        6.98      1.18 o
   6   0   6        0.12        1.66      1.32 o
   7   0   6        3.92        3.32      1.30 o
   8   0   6        4.01        2.39      3.35 o
   1   1   6        1.46        1.08      0.47 o
   2   1   6        1.85        3.03      0.45 o
   3   1   6        1.02        1.17      0.47 o
   4   1   6        8.78        9.16      0.69 o
   5   1   6       18.65       17.28      1.06 o
   6   1   6        5.21        6.27      0.86 o
   7   1   6       13.05       12.38      1.25 o
   8   1   6        1.51        1.94      1.31 o
   0   2   6      237.39      252.95      3.69 o
   1   2   6      347.70      333.99      3.58 o
   2   2   6      138.45      135.37      3.03 o
   3   2   6      143.26      143.14      2.46 o
   4   2   6       24.24       23.36      0.84 o
   5   2   6       10.10        9.82      0.85 o
   6   2   6        0.04       -0.42      0.75 o
   7   2   6        6.32        7.73      1.12 o
   8   2   6        4.39        1.45      1.81 o
   1   3   6       19.69       17.42      1.06 o
   2   3   6        6.89        5.93      0.46 o
   3   3   6      104.79      104.53      1.96 o
   4   3   6       23.46       23.04      0.90 o
   5   3   6       94.39      102.79      1.82 o
   6   3   6       13.82       13.68      1.03 o
   7   3   6       28.62       33.96      2.90 o
   0   4   6      272.01      273.97      4.68 o
   1   4   6      698.64      708.55      6.91 o
   2   4   6      153.38      161.66      2.55 o
   3   4   6      201.74      208.02      3.16 o
   4   4   6       30.62       30.63      0.85 o
   5   4   6        5.08        4.34      0.37 o
   6   4   6        0.00        0.34      0.97 o
   7   4   6       10.00       12.22      2.32 o
   1   5   6       33.60       33.53      0.94 o
   2   5   6       10.85        6.87      0.78 o
   3   5   6      141.47      142.99      3.33 o
   4   5   6       19.79       18.32      1.14 o
   5   5   6       88.37       93.75      2.08 o
   6   5   6       11.13        8.54      2.07 o
   7   5   6       18.36       19.71      4.15 o
   0   6   6      117.44      104.51      2.41 o
   1   6   6      278.92      297.02      3.85 o
   2   6   6       62.87       59.23      1.71 o
   3   6   6       62.98       64.67      1.57 o
   4   6   6       10.62        8.71      1.18 o
   5   6   6        0.00       -0.96      0.96 o
   6   6   6        0.06       -0.96      1.48 o
   1   7   6        7.50        6.69      0.76 o
   2   7   6        2.59        1.76      0.69 o
   3   7   6       30.03       30.81      2.05 o
   4   7   6        4.73        3.69      1.29 o
   5   7   6       15.93       15.49      2.07 o
   6   7   6        2.36        0.58      1.76 o
   0   8   6       27.21       21.79      1.62 o
   1   8   6       47.65       52.60      1.40 o
   2   8   6       15.87       11.89      1.27 o
   3   8   6        9.39        9.63      1.26 o
   4   8   6        2.13        1.09      2.04 o
   5   8   6        0.17        3.08      1.96 o
   1   9   6        1.28        1.11      1.01 o
   2   9   6        0.72       -0.22      1.11 o
   3   9   6        5.59        4.16      1.71 o
   4   9   6        1.47       -0.26      2.17 o
   0  10   6       14.42       19.85      6.70 o
   1  10   6       26.62       25.88      2.40 o
   2  10   6        8.57        5.82      1.72 o
   1   0   7       51.89       49.65      3.17 o
   2   0   7      199.51      205.03      3.83 o
   3   0   7      205.27      215.19      4.32 o
   4   0   7      257.11      264.08      5.07 o
   5   0   7      132.57      138.14      4.15 o
   6   0   7       94.70      103.90      4.22 o
   7   0   7       30.90       32.87      3.65 o
   0   1   7      207.68      209.80      3.96 o
   1   1   7      349.06      359.20      5.48 o
   2   1   7      112.90      105.74      1.55 o
   3   1   7       88.49       90.80      1.68 o
   4   1   7        6.08        4.57      0.72 o
   5   1   7        0.28       -0.12      0.76 o
   6   1   7        2.86        1.09      1.07 o
   7   1   7        6.94        4.59      2.07 o
   1   2   7       33.35       32.93      0.99 o
   2   2   7       98.24       96.72      1.68 o
   3   2   7      128.06      133.69      2.25 o
   4   2   7      124.57      122.39      2.23 o
   5   2   7       86.23       90.52      3.20 o
   6   2   7       52.19       50.26      2.38 o
   7   2   7       23.42       15.08      2.19 o
   0   3   7        1.33        2.15      0.68 o
   1   3   7      131.30      130.25      2.18 o
   2   3   7        0.42        1.27      0.51 o
   3   3   7       37.66       36.95      1.69 o
   4   3   7        0.10        1.69      0.67 o
   5   3   7        0.63        1.27      1.06 o
   6   3   7        1.21        0.76      0.96 o
   7   3   7        2.77       -0.68      1.14 o
   1   4   7        6.93        7.96      0.66 o
   2   4   7       12.10       11.65      0.65 o
   3   4   7       34.47       36.29      1.29 o
   4   4   7       21.96       21.24      1.11 o
   5   4   7       32.64       28.44      1.94 o
   6   4   7       16.79       14.29      4.16 o
   7   4   7       12.69        9.43      1.78 o
   0   5   7        0.71        0.26      0.79 o
   1   5   7       31.86       29.88      1.01 o
   2   5   7        0.03       -0.49      0.54 o
   3   5   7       17.52       15.23      0.84 o
   4   5   7        0.25       -0.26      1.11 o
   5   5   7        1.51        1.37      1.64 o
   6   5   7        0.03        0.23      2.65 o
   1   6   7        1.31        0.88      0.88 o
   2   6   7       10.96       10.88      0.88 o
   3   6   7       11.42       10.93      1.68 o
   4   6   7       26.41       26.27      2.06 o
   5   6   7       17.03       12.38      1.75 o
   6   6   7       19.80       19.77      2.60 o
   0   7   7       18.77       21.71      1.59 o
   1   7   7       21.83       19.37      1.10 o
   2   7   7       15.85       17.61      1.22 o
   3   7   7       13.51       13.73      1.29 o
   4   7   7        4.93        3.36      1.31 o
   5   7   7        1.76        2.48      2.01 o
   1   8   7        1.51        2.27      1.23 o
   2   8   7       16.44       16.55      1.43 o
   3   8   7        9.56        3.80      1.33 o
   4   8   7       30.87       34.41      3.31 o
   0   9   7       14.85       18.72      3.28 o
   1   9   7       18.25       15.91      3.26 o
   2   9   7        9.22       11.33      1.88 o
   0   0   8       44.37       50.62      2.12 o
   1   0   8       16.72       18.01      0.77 o
   2   0   8       39.23       39.08      1.55 o
   3   0   8        2.18        3.90      0.81 o
   4   0   8       18.75       18.38      1.32 o
   5   0   8        0.07       -0.44      1.35 o
   6   0   8        0.38        3.17      2.67 o
   1   1   8        0.01       -0.03      0.66 o
   2   1   8       19.36       16.55      0.80 o
   3   1   8        0.00       -0.48      0.48 o
   4   1   8       54.71       54.55      1.53 o
   5   1   8        0.01       -0.48      1.08 o
   6   1   8       46.38       51.13      2.72 o
   0   2   8       72.39       68.45      1.77 o
   1   2   8       73.62       74.51      1.57 o
   2   2   8       55.55       53.94      1.81 o
   3   2   8       20.17       20.27      1.06 o
   4   2   8       15.76       14.91      1.05 o
   5   2   8        0.24        0.65      1.08 o
   6   2   8        0.00       -1.13      1.47 o
   1   3   8        1.01        1.31      0.58 o
   2   3   8       42.91       38.03      1.56 o
   3   3   8        7.93       10.63      0.92 o
   4   3   8       83.35       79.21      2.03 o
   5   3   8        5.41        6.31      1.27 o
   6   3   8       46.31       42.84      5.36 o
   0   4   8      134.87      136.39      3.39 o
   1   4   8      104.90      115.92      3.06 o
   2   4   8       78.83       80.17      1.96 o
   3   4   8       32.72       31.57      1.49 o
   4   4   8        9.39        8.35      1.00 o
   5   4   8        0.85        1.79      1.57 o
   6   4   8        0.91        2.32      2.01 o
   1   5   8        0.87        1.60      0.77 o
   2   5   8       56.82       55.91      1.87 o
   3   5   8        4.80        4.65      1.01 o
   4   5   8       82.06       80.62      3.19 o
   5   5   8        2.70        2.07      2.00 o
   0   6   8      112.02      109.51      3.63 o
   1   6   8       17.52       16.97      1.42 o
   2   6   8       56.27       57.54      2.27 o
   3   6   8        4.29        4.25      1.06 o
   4   6   8        4.08        2.14      1.45 o
   5   6   8        0.01       -1.42      3.21 o
   1   7   8        0.12        1.71      1.49 o
   2   7   8       29.59       27.76      1.89 o
   3   7   8        0.59        1.89      1.54 o
   4   7   8       39.94       31.67      3.41 o
   0   8   8       34.31       42.97      4.42 o
   1   8   8        0.12       -0.20      1.95 o
   2   8   8       17.39       18.41      2.36 o
   1   0   9       11.24       11.94      2.37 o
   2   0   9        0.25        0.25      0.90 o
   3   0   9       52.54       51.09      2.42 o
   4   0   9        0.11        2.02      2.29 o
   5   0   9       33.32       30.68      3.31 o
   6   0   9        0.77       -1.84      2.97 o
   0   1   9        5.57        6.35      1.83 o
   1   1   9      229.57      227.63      3.32 o
   2   1   9        1.07        1.01      0.85 o
   3   1   9       63.07       59.14      2.58 o
   4   1   9        0.13        1.33      1.10 o
   5   1   9        0.52        2.64      2.19 o
   6   1   9        0.20       -1.25      2.00 o
   1   2   9        7.85        7.30      1.12 o
   2   2   9        0.38        1.15      0.61 o
   3   2   9       37.01       34.78      1.98 o
   4   2   9        0.20       -0.85      1.25 o
   5   2   9       27.13       24.80      2.65 o
   0   3   9       18.37       22.75      3.95 o
   1   3   9      152.64      155.78      5.42 o
   2   3   9       10.82        9.87      1.08 o
   3   3   9       50.57       49.83      2.12 o
   4   3   9        2.02        1.95      1.70 o
   5   3   9        1.91        0.44      2.02 o
   1   4   9        2.54        2.93      0.92 o
   2   4   9        0.05       -0.04      1.46 o
   3   4   9       14.31       15.08      1.72 o
   4   4   9        0.29        1.15      2.24 o
   5   4   9       15.23       15.93      2.83 o
   0   5   9        1.95        0.88      1.55 o
   1   5   9       69.24       64.26      4.08 o
   2   5   9        1.82        0.03      1.51 o
   3   5   9       29.26       24.05      3.83 o
   4   5   9        1.28       -0.98      3.84 o
   1   6   9        0.62        0.22      1.67 o
   2   6   9        1.96        3.81      1.75 o
   3   6   9        5.05        4.31      2.30 o
   0   7   9        4.43        7.65      3.18 o
   1   7   9       34.15       31.90      3.31 o
   2   7   9        1.86        3.60      3.16 o
   0   0  10       53.87       65.64      3.83 o
   1   0  10       11.25       10.49      2.85 o
   2   0  10       32.43       32.82      6.34 o
   3   0  10       11.32        4.07      6.46 o
   4   0  10        4.46        6.64      3.91 o
   1   1  10        0.01        0.57      1.72 o
   2   1  10       32.35       36.24      2.79 o
   3   1  10        0.20       -2.01      4.38 o
   4   1  10       53.52       59.68      6.08 o
   0   2  10       36.88       35.87      2.66 o
   1   2  10        4.94        3.10      1.52 o
   2   2  10       21.51       14.82      1.89 o
   3   2  10        4.33        3.31      3.15 o
   4   2  10        2.39        4.60      2.95 o
   1   3  10        0.04        0.88      1.35 o
   2   3  10       22.46       22.35      2.31 o
   3   3  10        0.31        1.00      3.51 o
   4   3  10       36.16       27.98      7.41 o
   0   4  10       19.47       21.29      6.70 o
   1   4  10        4.38       -0.46      2.49 o
   2   4  10       10.86       12.08      2.06 o
   3   4  10        1.19        2.13      3.47 o
   1   5  10        0.62        2.34      3.22 o
   2   5  10       13.39        6.94      4.31 o
   0   6  10       12.64       17.22      5.74 o
   1   0  11        0.05        2.87      7.41 o
   2   0  11        9.51        5.26      7.41 o
   0   1  11        8.75        9.33      6.46 o
   1   1  11       12.43        2.63      8.13 o
   2   1  11        4.03       11.82      5.65 o
   1   2  11        0.35       -1.67      5.50 o
   2   2  11        8.62       16.98      7.65 o
 
